# Supplementary material for: Healthy women with severe early life trauma show altered neural facilitation of emotion inhibition under acute stress
Source: Psychol Med. 2019 Aug 29;50(12):2075–84. doi: 10.1017/S0033291719002198 (PMC7525789; doi:10.1017/S0033291719002198)
Supplement: Supplementary file 1 [file S0033291719002198sup.zip]

Archive with 2 entries (2 files):
- S0033291719002198sup001.docx
- S0033291719002198sup002.docx
